# Supplementary material for: A Retrospective Cross-Sectional Study Assessing Self-Reported Adverse Events following Immunization (AEFI) of the COVID-19 Vaccine in Bangladesh
Source: Vaccines (Basel). 2021 Sep 28;9(10):1090. doi: 10.3390/vaccines9101090 (PMC8538494; doi:10.3390/vaccines9101090)
Supplement: Supplementary file 1 [file vaccines-09-01090-s001.zip]

Archive with 3 entries (3 files):
- Questionnaire final.pdf
- response.xlsx
- Supplementary_Table_SI.pdf
